# Supplementary material for: Trends in Cancer Incidence in Different Antiretroviral Treatment-Eras amongst People with HIV
Source: Cancers (Basel). 2023 Jul 15;15(14):3640. doi: 10.3390/cancers15143640 (PMC10377704; doi:10.3390/cancers15143640)
Supplement: Supplementary file 1 [file cancers-15-03640-s001.zip]

Archive with 1 entries (1 files):
- cancers-2468995-supplementary.pdf
